# Supplementary material for: Mechanical Regimes in Gelatin and Gellan Gum Bigels: Structure–Function Relationships and Dual Delivery of Carob Fruit Extracts
Source: Gels. 2026 Jul 7;12(7):602. doi: 10.3390/gels12070602 (PMC13407645; doi:10.3390/gels12070602)
Supplement: Supplementary file 1 [file gels-12-00602-s001.zip]

Archive with 1 entries (1 files):
- gels-4399603-supplementary.pdf
